# Supplementary material for: Pervaporation Membranes Based on Polyelectrolyte Complex of Sodium Alginate/Polyethyleneimine Modified with Graphene Oxide for Ethanol Dehydration
Source: Polymers (Basel). 2024 Apr 25;16(9):1206. doi: 10.3390/polym16091206 (PMC11085317; doi:10.3390/polym16091206)
Supplement: Supplementary file 1 [file polymers-16-01206-s001.zip]

Archive with 1 entries (1 files):
- polymers-2954334-supplementary.pdf
